# Supplementary material for: A subcellular biochemical model for T6SS dynamics reveals winning competitive strategies
Source: PNAS Nexus. 2023 Jun 13;2(7):pgad195. doi: 10.1093/pnasnexus/pgad195 (PMC10335733; doi:10.1093/pnasnexus/pgad195)
Supplement: pgad195_Supplementary_Data [file pgad195_supplementary_data.zip]

Archive with 11 entries (11 files):
- PNASNEXUS-PNASNEXUS-2022-00352RR-s05.xlsx
- PNASNEXUS-PNASNEXUS-2022-00352RR-s06.sty
- PNASNEXUS-PNASNEXUS-2022-00352RR-s07.ldf
- PNASNEXUS-PNASNEXUS-2022-00352RR-s08.ldf
- PNASNEXUS-PNASNEXUS-2022-00352RR-s09.sty
- PNASNEXUS-PNASNEXUS-2022-00352RR-s10.bst
- PNASNEXUS-PNASNEXUS-2022-00352RR-s11.cls
- PNASNEXUS-PNASNEXUS-2022-00352RR-s01.pdf
- PNASNEXUS-PNASNEXUS-2022-00352RR-s02.mov
- PNASNEXUS-PNASNEXUS-2022-00352RR-s03.mov
- PNASNEXUS-PNASNEXUS-2022-00352RR-s04.mov
