# Supplementary material for: A subcellular biochemical model for T6SS dynamics reveals winning competitive strategies
Source: PNAS Nexus. 2023 Jun 13;2(7):pgad195. doi: 10.1093/pnasnexus/pgad195 (PMC10335733; doi:10.1093/pnasnexus/pgad195)
Supplement: pgad195_Supplementary_Data [file pgad195_supplementary_data.zip › PNASNEXUS-PNASNEXUS-2022-00352RR-s05.xlsx]

## Sheet: Fig 1-Primed-unprimed-CFU
Fig 1A-D: primed, unprimed coincubation
	ES401			FQ2
mut-mut unprimed 0h	3000000	4000000	2000000	3000000	2000000	1000000
mut-mut unprimed 6h	160000000	80000000	240000000	80000000	80000000	160000000
mut-mut primed 0h	2000000	3000000	3000000	1000000	2000000	2000000
mut-mut primed 6h	100000000	120000000	60000000	140000000	160000000	80000000
wt-wt unprimed 0h	1000000	1000000	2000000	2000000	1000000	3000000
wt-wt unprimed 6h	100000000	180000000	80000000	2000000	2000000	2200000
wt-wt primed 0h	1000000	3000000	3000000	5000000	1000000	2000000
wt-wt primed 6h	26000000	20000000	34000000	60000000	20000000	60000000

## Sheet: Fig 2B-Sheath count over time
Fig 2B: Sheath count over time
Time	Time	File name	1 sheath	2 sheath	3 sheath	4 sheath	5 sheath	6 sheath	7 sheath	8 sheath	0 sheath	sum cells	% has sheath
ES401	0_30	ES401_0_30	91	32	1	0	0	0	0	0	1252	1376	9.01163
ES401	1_0	ES401_1_0	93	21	3	0	0	0	0	0	1214	1331	8.79038
ES401	1_30	ES401_1_30	136	27	4	0	0	0	0	0	1392	1559	10.712
ES401	2_0	ES401_2_0	175	53	5	1	0	0	0	0	1285	1519	15.4049
ES401	2_30	ES401_2_30	280	72	11	3	0	0	0	0	1343	1709	21.416
ES401	3_0	ES401_3_0	177	56	8	2	0	0	0	0	736	979	24.8212
FQ2	0_30	FQ2_0_30	75	19	2	0	0	0	0	0	1393	1489	6.44728
FQ2	1_0	FQ2_1_0	82	13	2	1	0	0	0	0	1408	1506	6.5073
FQ2	1_30	FQ2_1_30	80	29	7	3	1	0	0	0	1218	1338	8.96861
FQ2	2_0	FQ2_2_0	92	22	7	2	1	0	0	0	991	1115	11.1211
FQ2	2_30	FQ2_2_30	64	23	3	1	0	0	0	0	589	680	13.3824
FQ2	3_0	FQ2_3_0	109	37	9	8	0	0	0	0	897	1060	15.3774

## Sheet: Fig 2C-Sheath distribution at 2
Fig 2C: Sheath distributions of ES401 and FQ-A002 at 0h, 2h, and 6h
Strain	Time on surface	FOV (single image)	diffuse gfp (no sheath)	1 sheath	2 sheath	3 sheath	4 sheath	5 sheath	6 sheath	7 sheath	total gfp	% any sheath	% 1 sheath	%2 sheath	%3 sheath	%4 sheath	%5 sheath	%6 sheath	%7 sheath	Total sheaths	Total cells
ES401	0h	1	138	11	6	0	0	0	0	0	155	10.9677	7.09677	3.87097	0	0	0	0	0	23	155
2019-06-25		2	204	22	6	1	0	0	0	0	233	12.4464	9.44206	2.57511	0.429185	0	0	0	0	37	233
		3	191	21	8	2	1	0	0	0	223	14.3498	9.41704	3.58744	0.896861	0.44843	0	0	0	47	223
		4	175	16	7	3	0	0	0	0	201	12.9353	7.9602	3.48259	1.49254	0	0	0	0	39	201
		5	244	22	15	1	0	0	0	0	282	13.4752	7.80142	5.31915	0.35461	0	0	0	0	55	282
ES401	0h	1	181	22	3	2	1	0	0	0	209	13.3971	10.5263	1.43541	0.956938	0.478469	0	0	0	38	209
		2	142	15	5	0	0	0	0	0	162	12.3457	9.25926	3.08642	0	0	0	0	0	25	162
		3	184	18	4	2	0	0	0	0	208	11.5385	8.65385	1.92308	0.961538	0	0	0	0	32	208
		4	155	16	1	2	0	0	0	0	174	10.9195	9.1954	0.574713	1.14943	0	0	0	0	24	174
		5	167	12	3	1	0	0	0	0	183	8.74317	6.55738	1.63934	0.546448	0	0	0	0	21	183
FQ2	0h	1	103	4	0	0	0	0	0	0	107	3.73832	3.73832	0	0	0	0	0	0	4	107
2019-06-25		2	113	3	1	0	0	0	0	0	117	3.4188	2.5641	0.854701	0	0	0	0	0	5	117
		3	128	7	4	0	1	0	0	0	140	8.57143	5	2.85714	0	0.714286	0	0	0	19	140
		4	159	8	5	1	0	0	0	0	173	8.09249	4.62428	2.89017	0.578035	0	0	0	0	21	173
		5	100	4	0	0	0	0	0	0	104	3.84615	3.84615	0	0	0	0	0	0	4	104
FQ2	0h	1	158	6	1	0	0	0	0	0	165	4.24242	3.63636	0.606061	0	0	0	0	0	8	165
		2	111	4	2	0	0	0	0	0	117	5.12821	3.4188	1.7094	0	0	0	0	0	8	117
		3	44	4	0	0	0	0	0	0	48	8.33333	8.33333	0	0	0	0	0	0	4	48
		4	101	3	2	1	0	0	0	0	107	5.60748	2.80374	1.86916	0.934579	0	0	0	0	10	107
		5	169	5	1	1	0	0	0	0	176	3.97727	2.84091	0.568182	0.568182	0	0	0	0	10	176
ES401	2h	1	88	53	35	18	9	2	0	0	205	57.0732	25.8537	17.0732	8.78049	4.39024	0.97561	0	0	223	205
2019-08-28		2	113	57	51	16	7	1	0	0	245	53.8776	23.2653	20.8163	6.53061	2.85714	0.408163	0	0	240	245
		3	165	82	78	32	10	2	0	0	369	55.2846	22.2222	21.1382	8.67209	2.71003	0.542005	0	0	384	369
		4	129	85	60	21	4	1	0	0	300	57	28.3333	20	7	1.33333	0.333333	0	0	289	300
		5	108	55	57	14	2	2	0	0	238	54.6218	23.1092	23.9496	5.88235	0.840336	0.840336	0	0	229	238
ES401	2h	1	117	93	71	34	11	4	0	1	331	64.6526	28.0967	21.4502	10.2719	3.32326	1.20846	0	0.302115	408	331
2019-06-25		2	95	58	58	30	11	2	1	0	255	62.7451	22.7451	22.7451	11.7647	4.31373	0.784314	0.392157	0	324	255
		3	93	75	62	22	5	0	0	0	257	63.8132	29.1829	24.1245	8.56031	1.94553	0	0	0	285	257
		4	104	64	54	34	11	0	0	0	267	61.0487	23.97	20.2247	12.7341	4.11985	0	0	0	318	267
		5	114	63	67	25	13	1	1	0	284	59.8592	22.1831	23.5915	8.80282	4.57746	0.352113	0.352113	0	335	284
FQ2	2h	1	154	31	25	7	3	0	0	0	220	30	14.0909	11.3636	3.18182	1.36364	0	0	0	114	220
2019-08-28		2	160	31	21	10	2	1	0	0	225	28.8889	13.7778	9.33333	4.44444	0.888889	0.444444	0	0	116	225
		3	137	27	19	7	1	1	0	0	192	28.6458	14.0625	9.89583	3.64583	0.520833	0.520833	0	0	95	192
		4	203	61	27	15	4	0	0	0	310	34.5161	19.6774	8.70968	4.83871	1.29032	0	0	0	176	310
		5	205	52	39	14	4	0	0	0	314	34.7134	16.5605	12.4204	4.4586	1.27389	0	0	0	188	314
FQ2	2h	1	242	65	45	16	4	0	0	0	372	34.9462	17.4731	12.0968	4.30108	1.07527	0	0	0	219	372
2019-06-25		2	216	57	47	18	2	1	0	0	341	36.6569	16.7155	13.783	5.27859	0.58651	0.293255	0	0	218	341
		3	240	71	37	12	1	0	0	0	361	33.518	19.6676	10.2493	3.3241	0.277008	0	0	0	185	361
		4	262	70	49	12	2	0	0	0	395	33.6709	17.7215	12.4051	3.03797	0.506329	0	0	0	212	395
		5	193	43	30	7	1	0	0	0	274	29.562	15.6934	10.9489	2.55474	0.364964	0	0	0	128	274
ES401	6h	1	25	7	6	2	1	0	0	0	41	39.0244	17.0732	14.6341	4.87805	2.43902	0	0	0	29	41
2019-08-28		2	0	3	4	3	3	3	1	1	18	100	16.6667	22.2222	16.6667	16.6667	16.6667	5.55556	5.55556	60	18
		3	0	4	5	5	4	6	2	1	27	100	14.8148	18.5185	18.5185	14.8148	22.2222	7.40741	3.7037	94	27
		4	0	3	5	7	4	2	0	0	21	100	14.2857	23.8095	33.3333	19.0476	9.52381	0	0	60	21
		5	0	4	6	7	4	3	1	0	25	100	16	24	28	16	12	4	0	74	25
ES401	6h	1	1	4	5	8	4	4	0	1	27	96.2963	14.8148	18.5185	29.6296	14.8148	14.8148	0	3.7037	81	27
2019-06-25		2	0	4	6	9	3	2	2	0	26	100	15.3846	23.0769	34.6154	11.5385	7.69231	7.69231	0	77	26
		3	0	3	7	8	4	1	1	1	25	100	12	28	32	16	4	4	4	75	25
		4	1	4	9	9	4	1	0	0	28	96.4286	14.2857	32.1429	32.1429	14.2857	3.57143	0	0	70	28
		5	0	4	8	10	5	3	1	0	31	100	12.9032	25.8065	32.2581	16.129	9.67742	3.22581	0	91	31
FQ2	6h	1	0	0	5	7	10	9	6	4	41	100	0	12.1951	17.0732	24.3902	21.9512	14.6341	9.7561	180	41
2019-08-28		2	0	0	3	4	8	8	4	2	29	100	0	10.3448	13.7931	27.5862	27.5862	13.7931	6.89655	128	29
		3	0	0	3	5	9	7	5	4	33	100	0	9.09091	15.1515	27.2727	21.2121	15.1515	12.1212	150	33
		4	0	1	3	6	9	6	5	3	33	100	3.0303	9.09091	18.1818	27.2727	18.1818	15.1515	9.09091	142	33
		5	11	5	7	8	8	4	1	1	45	75.5556	11.1111	15.5556	17.7778	17.7778	8.88889	2.22222	2.22222	108	45
FQ2	6h	1	2	5	9	15	18	11	9	1	70	97.1429	7.14286	12.8571	21.4286	25.7143	15.7143	12.8571	1.42857	256	70
2019-06-25		2	0	1	5	13	12	6	2	2	41	100	2.43902	12.1951	31.7073	29.2683	14.6341	4.87805	4.87805	154	41
		3	0	1	2	5	7	9	2	1	27	100	3.7037	7.40741	18.5185	25.9259	33.3333	7.40741	3.7037	112	27
		4	0	1	2	6	9	7	3	1	29	100	3.44828	6.89655	20.6897	31.0345	24.1379	10.3448	3.44828	119	29
		5	0	1	7	13	11	7	2	1	42	100	2.38095	16.6667	30.9524	26.1905	16.6667	4.7619	2.38095	152	42

## Sheet: Fig 1E-Lethal-nonlethal coincub
Fig 1E: Lethal-nonlethal coincubation
Coincubation	Time	Strain	CFU	Dilution	Spot Size	Total Vol	Total CFU
WT ES401_FQ2 T6-	0	WT ES401	6	1e-06	0.005	0.005	6000000
			4	1e-06	0.005	0.005	4000000
			6	1e-06	0.005	0.005	6000000
	1		4	0.001	0.005	1	800000
			7	0.001	0.005	1	1400000
			6	0.001	0.005	1	1200000
	2		8	0.001	0.005	1	1600000
			9	0.001	0.005	1	1800000
			8	0.001	0.005	1	1600000
	3		4	0.0001	0.005	1	8000000
			4	0.0001	0.005	1	8000000
			2	0.0001	0.005	1	4000000
	4		2	1e-05	0.005	1	40000000
			3	1e-05	0.005	1	60000000
			2	1e-05	0.005	1	40000000
	5		6	1e-05	0.005	1	120000000
			7	1e-05	0.005	1	140000000
			8	1e-05	0.005	1	160000000
WT ES401_FQ2 T6-	0	FQ2 T6-	5	1e-06	0.005	0.005	5000000
			5	1e-06	0.005	0.005	5000000
			6	1e-06	0.005	0.005	6000000
	1		3	0.001	0.005	1	600000
			3	0.001	0.005	1	600000
			4	0.001	0.005	1	800000
	2		5	0.01	0.005	1	100000
			4	0.01	0.005	1	80000
			6	0.01	0.005	1	120000
	3		7	0.1	0.005	1	14000
			9	0.1	0.005	1	18000
			7	0.1	0.005	1	14000
	4		4	0.1	0.005	1	8000
			2	0.1	0.005	1	4000
			1	0.1	0.005	1	2000
	5		5	1	0.005	1	1000
			2	1	0.005	1	400
			4	1	0.005	1	800
WT FQ2_ES401 T6-	0	WT FQ2	4	1e-06	0.005	0.005	4000000
			7	1e-06	0.005	0.005	7000000
			5	1e-06	0.005	0.005	5000000
	1		5	0.001	0.005	1	1000000
			5	0.001	0.005	1	1000000
			8	0.001	0.005	1	1600000
	2		12	0.001	0.005	1	2400000
			14	0.001	0.005	1	2800000
			16	0.001	0.005	1	3200000
	3		3	0.0001	0.005	1	6000000
			4	0.0001	0.005	1	8000000
			4	0.0001	0.005	1	8000000
	4		2	1e-05	0.005	1	40000000
			3	1e-05	0.005	1	60000000
			3	1e-05	0.005	1	60000000
	5		7	1e-05	0.005	1	140000000
			5	1e-05	0.005	1	100000000
			9	1e-05	0.005	1	180000000
WT FQ2_ES401 T6-	0	ES401 T6-	6	1e-06	0.005	0.005	6000000
			5	1e-06	0.005	0.005	5000000
			5	1e-06	0.005	0.005	5000000
	1		6	0.001	0.005	1	1200000
			7	0.001	0.005	1	1400000
			7	0.001	0.005	1	1400000
	2		7	0.001	0.005	1	1400000
			8	0.001	0.005	1	1600000
			5	0.001	0.005	1	1000000
	3		9	0.01	0.005	1	180000
			7	0.01	0.005	1	140000
			10	0.01	0.005	1	200000
	4		8	0.1	0.005	1	16000
			7	0.1	0.005	1	14000
			7	0.1	0.005	1	14000
	5		6	0.1	0.005	1	12000
			4	0.1	0.005	1	8000
			8	0.1	0.005	1	16000
